# Supplementary material for: The Profile of Retinal Ganglion Cell Death and Cellular Senescence in Mice with Aging
Source: Int J Mol Sci. 2025 Jun 6;26(12):5436. doi: 10.3390/ijms26125436 (PMC12192622; doi:10.3390/ijms26125436)
Supplement: Supplementary file 1 [file ijms-26-05436-s001.zip]

Archive with 1 entries (1 files):
- ijms-3619794-supplementary.pdf
